# Supplementary material for: Ultrastructural Organization and Metal Elemental Composition of the Mandibles in Two Ladybird Species
Source: Insects. 2024 May 31;15(6):403. doi: 10.3390/insects15060403 (PMC11203409; doi:10.3390/insects15060403)
Supplement: Supplementary file 1 [file insects-15-00403-s001.zip]

Archive with 1 entries (1 files):
- insects-3012498-supplementary.pdf
